# Supplementary material for: Non-obesogenic doses of palmitate disrupt circadian metabolism in adipocytes
Source: Adipocyte. 2019 Dec 3;8(1):392–400. doi: 10.1080/21623945.2019.1698791 (PMC6948973; doi:10.1080/21623945.2019.1698791)
Supplement: Supplemental Material [file kadi-08-01-1698791-s001.zip]

Archive with 4 entries (4 files):
- Tal et al. Supplementary Table S1.docx
- Tal et al., Supplementary Figures S1-S2.pptx
- Tal et al., Supplementary Table S1.docx
- Tal et al., Supplementary Table S2.docx
